# Supplementary material for: Chlorhexidine Mucoadhesive Buccal Tablets: The Impact of Formulation Design on Drug Delivery and Release Kinetics Using Conventional and Novel Dissolution Methods
Source: Pharmaceuticals (Basel). 2021 May 23;14(6):493. doi: 10.3390/ph14060493 (PMC8224615; doi:10.3390/ph14060493)
Supplement: Supplementary file 1 [file pharmaceuticals-14-00493-s001.zip]

Archive with 1 entries (1 files):
- pharmaceuticals-1212419-supplementary.pdf
